# Supplementary material for: Host genotype interacts with aerial spore communities and influences the needle mycobiome of Norway spruce
Source: Environ Microbiol. 2022 Mar 22;24(8):3640–54. doi: 10.1111/1462-2920.15974 (PMC9544151; doi:10.1111/1462-2920.15974)
Supplement: Supplementary file 2 — Appendix S2: Table S2 [file EMI-24-3640-s002.xlsx]

## Sheet: table_description
Supplementary Table S2. Relative proportions of each of the fungal classes averaged for each of the Norway spruce clones included in the study

## Sheet: suppl_table_S2
Clone	Agaricomycetes	Agaricostilbomycetes	Archaeorhizomycetes	Arthoniomycetes	Cystobasidiomycetes	Dothideomycetes	dummy_class_Knufia	dummy_class_Microcyclospora	dummy_class_Mucorales	dummy_class_Pseudeurotiaceae	Eurotiomycetes	Exobasidiomycetes	Lecanoromycetes	Leotiomycetes	Malasseziomycetes	Microbotryomycetes	Pezizomycetes	Pucciniomycetes	Saccharomycetes	Sordariomycetes	Taphrinomycetes	Tremellomycetes	Unknown class	Ustilaginomycetes	Wallemiomycetes
G1071	0	0	0	0	0.00118577	0.964731	0	0	0.000273224	0	0	0.000131752	0.00144928	0.00626782	0	0.00495024	0.000395257	0	0	0.00734476	0.00082018	0.00934613	0.00270896	0.000395257	0
G168	0.00224433	0	0	0	0.00153719	0.847023	0	0	0	0	0.0015162	5.63825e-05	0	0.0271069	0.00386432	0.00150863	0.00205557	0	0.00235295	0.0316216	0.00222659	0.0707807	0.00610596	0	0
G222	0.000539957	0	0	0	0.00262082	0.836497	0	0	0	0	0.0121671	0.018069	0	0.0336398	0.00943963	0.000656154	0	0	0.00431499	0.0441325	0.00815911	0.0260369	0.00210704	0	0.00161987
G232	0.000339187	0	0	0	0.000666191	0.896174	0	4.75851e-05	0.00941807	0	0	0.000229709	0	0.00778251	0.0230183	0.000825302	0.00152272	0	7.65697e-05	0.0380331	0.00140653	0.0125383	0.00756475	0.000357356	0
G239	0.000142298	0	0	0	0.00514268	0.656154	0	0	0	0	0	0	0	0.174172	0.00823597	0.0160161	0	0	0.00976663	0.0834071	0.0046662	0.0248797	0.017417	0	0
G323	0.00778149	0	0	0	0.000900901	0.80764	0	0	0	0	0.00328766	0	0	0.0648581	0.000324813	0.00100952	0	0	0.00135135	0.0542655	0.00115229	0.0329988	0.0223458	0.000627549	0.00145616
G372	0.0125624	0	0	0	0.000845022	0.789772	0	0	0	0	0.000988217	0.00123588	0	0.0609698	0.00106872	0.00156644	0	0	0	0.081648	0.00274471	0.0431937	0.00303756	0	0.000367888
G507	0	0	0	0	0.00407206	0.743811	0	0	0	0	0.000227687	0.00626808	0	0.0409626	0.000733407	0.006674	0	0.00220022	0	0.11224	0.0238139	0.0531541	0.00584321	0	0
G714	0.00257389	0	0	0	0.00421377	0.816195	0	0.00260837	0.000574878	0.000431883	0.000744823	0.00371748	0	0.0206602	0.00539054	0.0119312	0.0133082	0.00255362	0.00402414	0.0290748	0.00454751	0.0279465	0.0136181	0	0.0358848
G7455	0.00394692	0	0	0	0.00569423	0.780592	0	0.00294613	0	0	0.00133823	0.00216308	0	0.0124599	0.00723383	0.00570786	0	0	0.000315657	0.129634	0.00146248	0.0408586	0.00564718	0	0
G789	0.0028527	0	0	0	0.00822095	0.71816	0	0.00967347	0	0	0	0.000539356	0	0.0286322	0.0230489	0.0339287	0.000220604	0	0.000418655	0.112726	0.00483092	0.0421981	0.0134343	0.00111483	0
G798	0.0010296	0	0	0	0.000371058	0.875429	0	0	0	0	0	0	0	0.0213596	0	0	0.0154719	0.0011154	0	0.0728582	0.00133929	0.00455219	0.00552949	0.000943801	0
G903	0.00167915	0	0	0	0.00143196	0.742672	0	0	0	0	0.000786788	0.00576671	0	0.0555745	0.00125758	5.56731e-05	0.00102041	0.000222692	0	0.136393	0.0100027	0.0396084	0.00333421	0	0.000193748
G946	0.00255289	0	0	0	0.000481348	0.842886	0	0	0	0	0.00148313	0	0	0.00438264	0.00174129	0.00126713	0	0	0	0.125494	0.00198915	0.0132622	0.00446002	0	0
L1069	0	0	0	0	0.00142717	0.88039	0	0	0	0	0.000459348	0	0	0.0206528	0.000333778	0.00638476	0	0.00038506	0	0.0600153	0.000769389	0.0247503	0.00443207	0	0
L1137	0.00462136	0	0	0	0.00174946	0.599206	0	0	0	0	0.000245459	0	0	0.00381474	0.00305306	0.00800576	0	0.302016	0	0.0575137	0.000408779	0.0145198	0.00484584	0	0
L1221	0.00386153	0	0	0	0.000521992	0.752788	0	4.02431e-05	0	0	0	0.00135134	0	0.0267362	0.00102748	0.0373059	0	0	0.000345162	0.14994	0.00101519	0.0188652	0.00620136	0	0
L1245	0.00150379	0	0	0	0.00368483	0.656377	0	0	0	0	0	3.13077e-05	0	0.00469893	0.00101676	0.0148302	0	0.203724	0	0.0640316	0.0020076	0.0404945	0.00752473	7.47217e-05	0
L1560	0.000818199	0	0	0	0	0.795437	0	0	0.000233809	0	0.000584522	0	0	0.0301787	0	0.0116739	9.79144e-05	0.000368189	0.000368189	0.122597	0.00203702	0.0344383	0.00082387	0	0.000342762
L2009	0.00134795	0	0	0	0.00313668	0.75973	0	0	0	0	0.00124191	0	0	0.0545361	0.000228588	0.0086656	0.000129366	0	0.000500835	0.125709	0.00110286	0.0385279	0.00401041	0	0.00113284
L3087	0.000602677	0	0	0	0.00125289	0.860876	0	0.000102265	0	0	0.000601685	0	0	0.0207074	0.00261039	0.00619842	0.000102265	0.000522139	0.00417973	0.0740605	0.00188274	0.024846	0.00127786	0.000176929	0
L329	0.000679143	0	0	0	0.000699986	0.874293	0.000177211	0	0	0	0.00318103	0.000110485	0.000282127	0.00980657	2.48348e-05	0.00478135	0.00114761	0.0167569	0.00032175	0.0619482	0.000745364	0.0201959	0.00387921	0.000781372	0.000188085
L3812	0.000281508	0	0	0	0.000896438	0.855861	0	0	0	0	0.00109635	0.000188724	0	0.0196297	0.00293586	0.00781318	0.000572738	7.26691e-05	7.26691e-05	0.0657858	0.00130292	0.0376515	0.00583873	0	0
L402	0.00326588	0	0	0	0.000120446	0.815775	0	0	0	0	0.000347143	0	0	0.0443493	0.00102454	0.00198669	0	0.0367599	0.000591427	0.0815119	0.000447272	0.0115168	0.00230353	0	0
L405	0.00306749	0	0	0	0.00310746	0.797727	0	0	0	0	0.00502206	0	0.000880088	0.0157987	0.0017455	0.00397736	0	0	0.000783084	0.124049	0.00312067	0.0364468	0.00383021	0.000338581	0.000105921
L443	0.00106553	0	0	0	0.00246276	0.856841	0	0	0	0	0.00143106	0	0	0.0215928	0.000509372	0.0102004	0	0.00291343	0	0.0661305	0.00152442	0.0319963	0.00333247	0	0
L6669	0.0123005	0	0.00433333	0	0.000823633	0.751732	0	0	0	0	0.00210204	0	0.000133333	0.0716365	0.00148601	0.0129395	0	0	0.00744507	0.0516672	0.000410348	0.0685028	0.0133374	0.000350467	0.0008
L7300	0.000390063	0	0	0	0.00459194	0.815259	0	0	0	0	0.00166268	0	0	0.0128482	0.00290793	0.0361148	0	0	0.00287611	0.0589197	6.97593e-05	0.062255	0.00196175	8.04182e-05	6.27156e-05
R1071	0.0315699	0	0	0	0.00253571	0.73781	0	0	0	0	0.000273077	0.000537028	0.00282546	0.0584066	0.00129191	0.0449375	0	0	0.00447373	0.0544381	0.00177451	0.0533127	0.00445357	0.00119896	0.000161108
R168	0	0	0	0	0.0054584	0.787225	0	0	0	0	0.00106126	7.0497e-05	0	0.0130025	0.000289436	0.0277255	0	0	0.000166976	0.0484125	0.00132677	0.112901	0.00168465	0	0.00067535
R222	0.00108218	0	0	0	0.00566025	0.721351	0	0	0	0	0.00509434	0.000320336	0.000400404	0.0789717	0.00143906	0.00628548	0	0.000129803	0	0.111161	0.00171982	0.0631572	0.00275157	0.00047619	0
R232	0.0401723	0	0	0	0.00127885	0.689446	0	0	0	5.28123e-05	0.00143952	0	0.000839924	0.01911	0.0151853	0.0206866	0.000561325	0.000561325	0.00502049	0.14	0.000455227	0.0486812	0.0144085	0	0.00210084
R239	0.00327867	0	0	0	0.00644697	0.777291	0	0	0	0	0.000697799	0.000992644	0	0.0223008	0.00253394	0.0189188	0	0	0	0.0793171	0.00225959	0.0825328	0.0021645	0	0.00126582
R323	0.0002042	0	0	0	0.00139774	0.917368	0	0	0	0	0.000320254	0.00012119	0	0.0115841	0.000203423	0.0105426	0	0	0.000896952	0.0269779	0.000348358	0.0293186	0.000716818	0	0
R372	0.00168185	0.0015417	0	0	0.00109874	0.792542	0	0	0	0	0.00550957	7.08968e-05	0	0.042187	0.00086204	0.0128315	0	0	0.00137383	0.0547321	0.00164765	0.0789332	0.00468399	0.00030349	0
R507	0	0	0	0	0.0159547	0.711202	0	0	0	0	0.0177	0.000190259	0.00426985	0.0395037	0.0064635	0.0194139	0	0	0	0.124787	0.001021	0.0523686	0.00712548	0	0
R714	0.0125596	0	0	0	0.00738907	0.821108	0	5.43006e-05	0	0	0.00148982	0.000380104	0	0.0135478	0.0211057	0.025014	0	0	0.000212578	0.0173229	0.00449002	0.0727094	0.0021486	0	0.00046781
R7455	0.00319366	0	0	0	0.022279	0.673566	0	0	0	0	0.0053442	0.000645995	0.00290698	0.0306302	0.0254967	0.0256846	0	0	0.000137894	0.0825184	0.000862845	0.120307	0.00405385	0.00237338	0
R789	0.000312593	6.34357e-05	0	0	0.0010889	0.83899	0	0	0	0	0.00010058	0.00221686	0	0.0350809	0.00146725	0.0429855	0.000146071	0	0	0.035759	0.000701534	0.0382702	0.000454244	0	0.00236258
R798	0.000147601	0	0	0	0.00120146	0.883206	0	0	0	0	0.000975971	0.00156584	8.58001e-05	0.0102495	0.00885203	0.0079634	0	0	0.00170819	0.0277777	0.000476542	0.0395986	0.0161911	0	0
R903	0.00180715	0	0	0	0.00352704	0.760355	0	0	0	0	0.00215564	0.00190327	0	0.0386952	0.0011088	0.0400158	4.2123e-05	6.86813e-05	0.000713571	0.0863657	0.000735592	0.0589313	0.00357525	0	0
R946	0.00261044	0	0	0	0.00253498	0.846581	0	0	0	0	0.000439359	0.00101977	0	0.0389045	0.000545319	0.0649038	0	0	6.18429e-05	0.010106	0.00253301	0.0291241	0.000452953	0.0001833	0
S1069	0.00731856	0	0	0	0.00504491	0.806825	0	0.00149136	0	0	0.00851392	0	0	0.0376647	0.00568182	0.0148358	0.00302326	0	0.000224148	0.0691917	0.00386704	0.018016	0.0181038	0.000197681	0
S1137	0.0332635	0	0.00137033	0	0.00226757	0.672002	0	7.75976e-05	0	0	0.0197981	0	0	0.0720732	0.000683357	0.0361129	0.000660214	7.75976e-05	0	0.130898	0.00309018	0.0201078	0.00737942	0	0.000137826
S1221	0.0010363	0	0.000495458	0	0.00299682	0.842555	0	0.0120852	0	0	0.00162538	0.000199521	0	0.0197572	0.00131651	0.0322586	5.8524e-05	0	9.97606e-05	0.0447125	0.00311834	0.0329361	0.00474844	0	0
S1245	0.00161571	0	0	0	0.00602493	0.670327	0	0.00362866	0	0	0.00108697	0.000867816	0.000185002	0.133327	0.00208028	0.030441	0.000810076	0.00084507	0.00120755	0.102749	0.00956464	0.0185826	0.0157638	0.000397057	0.000495994
S1560	0.0619411	0	0	0	0.00169298	0.704172	0	0.00428969	0	0	0.0054231	0.010654	0	0.0711207	0.000375636	0.0311104	0.00168551	0.000146542	0.000809942	0.0597468	0.0078332	0.0228799	0.016118	0	0
S2009	0.00437456	0	0	0	0.000405287	0.730614	0	0.00821528	0	0	5.34045e-05	0	0	0.082756	0.00335099	0.0246004	0.000127779	6.38896e-05	0.0101772	0.10845	0.00609072	0.0118234	0.00797512	0	0.000921659
S3087	0.00178821	0	0	0	0.0045642	0.665683	0	0.0174744	0	0	0.0039807	0.000549979	0.000128123	0.12085	0.000547818	0.028891	5.43183e-05	0	0.000706138	0.121138	0.00527296	0.0201859	0.00660933	0.00152993	4.54814e-05
S329	0.00127554	0	0	0	0.00368459	0.798286	0	2.88684e-05	0	0	0.000875236	0.000314988	0.000244141	0.0742382	0.00880508	0.00755763	0	0	0	0.0796505	0.00412767	0.0135697	0.00682129	2.88684e-05	0.000491642
S3812	0.00274528	0	0	0	0.00315235	0.804231	0	0.000137684	0	0	0.00235019	0.000775738	0	0.0633007	0	0.021811	0.00117032	0	0.000246366	0.0678923	0.00221124	0.0265624	0.00325174	0.000161264	0
S402	0.000603809	0	0	0	0.0023679	0.861776	0	0.00128295	0	0	0.0148179	0.00034163	3.43525e-05	0.0428564	0.00307161	0.00501915	6.34719e-05	5.55247e-05	0	0.0483424	0.00148688	0.0130989	0.00277025	0	0.00201072
S405	0	0	0	0	0.000486212	0.830794	0	0.000157332	0	0	0.00288417	0.000471995	0	0.128241	0.000629327	0.00194226	0	0	0	0.0230128	0.000368664	0.0100747	0.000937246	0	0
S443	0.000696258	0	0	0	0.00100008	0.708075	0	0.00673647	0	0	0.00347264	0.000532481	0	0.0579435	0.0107675	0.0165036	0.00150856	0	0.00312361	0.114371	0.0023988	0.0629911	0.00987961	0	0
S6669	0.00366454	0	0	7.66284e-05	0.0022616	0.776367	0	0.00117151	0	0	0.000240647	0	0	0.0616863	0.0032212	0.0114196	0.000216216	0	0.000114943	0.11278	0.00282733	0.0156717	0.00558365	0.00269702	0
S7300	0.00132031	0	0	0	0.00120651	0.837441	0	0.000363736	0	0	0	0.000803669	0	0.0989209	0.00212863	0.0220356	0	0.000391926	0	0.0158412	0.00248241	0.0102186	0.00684562	0	0
